# Supplementary material for: Analysis of Drugs in Saliva of US Military Veterans Treated for Substance Use Disorders Using Supported Liquid Extraction and Surface-Enhanced Raman Spectral Analysis
Source: Molecules. 2023 Feb 21;28(5):2010. doi: 10.3390/molecules28052010 (PMC10004423; doi:10.3390/molecules28052010)
Supplement: Supplementary file 1 [file molecules-28-02010-s001.zip]

Archive with 1 entries (1 files):
- molecules-2215610-supplementary.pdf
